# Supplementary material for: In Vitro Digestibility and Structural Evaluation of Pea Protein-Based Emulsion-Filled Gels Designed for Dysphagia-Friendly Nutrition
Source: Gels. 2026 Apr 19;12(4):342. doi: 10.3390/gels12040342 (PMC13115537; doi:10.3390/gels12040342)
Supplement: Supplementary file 1 [file gels-12-00342-s001.zip]

Archive with 1 entries (1 files):
- gels-4247241-supplementary.pdf
